# Supplementary material for: Endocrine-Disrupting Chemicals Exposure and Neurocognitive Function in the General Population: A Community-Based Study
Source: Toxics. 2024 Jul 17;12(7):514. doi: 10.3390/toxics12070514 (PMC11281080; doi:10.3390/toxics12070514)
Supplement: Supplementary file 1 [file toxics-12-00514-s001.zip]

Archive with 1 entries (1 files):
- toxics-3086979-supplementary.pdf
